# Supplementary material for: Terpenes and Cannabinoids in Supercritical CO2 Extracts of Industrial Hemp Inflorescences: Optimization of Extraction, Antiradical and Antibacterial Activity
Source: Pharmaceuticals (Basel). 2022 Sep 7;15(9):1117. doi: 10.3390/ph15091117 (PMC9502342; doi:10.3390/ph15091117)
Supplement: Supplementary file 1 [file pharmaceuticals-15-01117-s001.zip]

Archive with 1 entries (1 files):
- pharmaceuticals-1870414-supplementary.pdf
